# Supplementary material for: Valorization of Prunus Seed Oils: Fatty Acids Composition and Oxidative Stability
Source: Molecules. 2023 Oct 12;28(20):7045. doi: 10.3390/molecules28207045 (PMC10609056; doi:10.3390/molecules28207045)
Supplement: Supplementary file 1 [file molecules-28-07045-s001.zip]

Archive with 1 entries (1 files):
- molecules-2638475-supplementary.pdf
